# Supplementary material for: Optogenetic manipulation and photoacoustic imaging using a near-infrared transgenic mouse model
Source: Nat Commun. 2022 May 19;13:2813. doi: 10.1038/s41467-022-30547-6 (PMC9120076; doi:10.1038/s41467-022-30547-6)
Supplement: Supplementary file 3 — Source Data File [file 41467_2022_30547_MOESM3_ESM.xlsx]

## Sheet: Figure 1c
Figure 1c	Top panel	PCR genotyping
Figure 1c	Middle panel	PCR genotyping
Figure 1c	Bottom panel	PCR genotyping

## Sheet: Figure 3d
Figure 3d		Primary homozygous BphP1-Crevasa cortical neurons
		Optogenetic transcription activation of AkaLuc (Aka-BLI data)
			darkness	740/25 nm
		Independent experiment 1	0.921126	3.82641
		Independent experiment 2	0.900292	10.288
		Independent experiment 3	1.17858	3.5553
			Bioluminescence radiance (AkaLuc), fold increase

## Sheet: Figure 3e
Figure 3e		Primary homozygous BphP1-Crevasa skin fibroblasts
		Optogenetic transcription activation of AkaLuc (Aka-BLI data)
			darkness	740/25 nm
		Independent experiment 1	1.04461	8.66308
		Independent experiment 2	0.947848	8.62131
		Independent experiment 3	1.00754	6.36912
			Bioluminescence radiance (AkaLuc), fold increase

## Sheet: Figure 3f
Figure 3f		Primary homozygous BphP1-Crevasa endothelial cells
		Optogenetic transcription activation of AkaLuc (Aka-BLI data)
			darkness	740/25 nm
		Independent experiment 1	1.37817	4.18495
		Independent experiment 2	0.818244	6.39137
		Independent experiment 3	0.803587	6.52056
			Bioluminescence radiance (AkaLuc), fold increase

## Sheet: Figure 4b
Figure 4b		Homozygous BphP1-Crevasa mice, liver
		Optogenetic transcription activation of AkaLuc (Aka-BLI data)
			darkness	740/25 nm
		Independent experiment 1	1.20673	8.52156
		Independent experiment 2	0.83639	14.1867
		Independent experiment 3	0.95688	14.4241
			Bioluminescence radiance (AkaLuc), fold increase

## Sheet: Figure 5f
Figure 5f		Homozygous BphP1-Crevasa mice, PAT
			Liver	Stomach	Intestine	Spleen	Skin
		Independent experiment 1	1.14	0.36	0.32	0.95	0.43
		Independent experiment 2	1.25	0.27	0.24	0.76	0.17
		Independent experiment 3	0.89	0.11	0.63	1.25	0.23
			Photoacoustic imaging of the BphP1 concentration in different organs

## Sheet: Figure 7h
Figure 7h		Homozygous loxP-BphP1 mice, PAT, kidney
		AAV-infected kidney
			Day 19	Day 23	Day 30
		Independent experiment 2, LK	1	1.3	3
		Independent experiment 2, RK	0.05	0.1	0.1
			Photoacoustic imaging of the BphP1 concentration in AAV-infected organ

## Sheet: Figure 7i
Figure 7i		Homozygous loxP-BphP1 mice, PAT
		AAV-infected liver
			Day 19	Day 23	Day 30
		Independent experiment 1, ML	1	3.2	9.8
		Independent experiment 1, LL	0.1	1	3.5
			Photoacoustic imaging of the BphP1 concentration in AAV-infected organ

## Sheet: Figure 9f
Figure 9f		Homozygous BphP1-Crevasa mice, PAT
		Regenerating liver
			Baseline	Day 3	Day 6	Day 9	Day 13
		Independent experiment 1	1	0.36	0.75	0.78	1.22
		Independent experiment 2	1	0.45	0.63	0.85	1.3
			Photoacoustic imaging of the BphP1 concentration in regenerating livers
			Baseline	Day 3	Day 6	Day 9	Day 13
		Independent experiment 1	1	0.71	0.92	0.92	1.29
		Independent experiment 2	1	0.41	0.75	0.84	1.13
			Photoacoustic imaging of the hemoglobin concentration in regenerating livers
			Baseline	Day 3	Day 6	Day 9	Day 13
		Independent experiment 1	1	0.39	0.42	0.52	0.97
		Independent experiment 2	1	0.26	0.49	0.68	1.23
			Acoustic angiography of the vasculature volume in regenerating livers
